# Supplementary material for: Analysis of the Adsorption-Release Isotherms of Pentaethylenehexamine-Modified Sorbents for Rare Earth Elements (Y, Nd, La)
Source: Polymers (Basel). 2022 Nov 22;14(23):5063. doi: 10.3390/polym14235063 (PMC9740061; doi:10.3390/polym14235063)
Supplement: Supplementary file 1 [file polymers-14-05063-s001.zip]

Archive with 1 entries (1 files):
- polymers-1984454-supplementary.pdf
